# Supplementary material for: Thirty-Day Complications, Unplanned Hospital Encounters, and Mortality after Endosonography and/or Guided Bronchoscopy: A Prospective Study
Source: Cancers (Basel). 2023 Sep 12;15(18):4531. doi: 10.3390/cancers15184531 (PMC10526926; doi:10.3390/cancers15184531)
Supplement: Supplementary file 1 [file cancers-15-04531-s001.zip]

Archive with 1 entries (1 files):
- cancers-2535568-supplementary.pdf
